# Supplementary material for: Nomogram for Predicting Depression Improvement after Deep Brain Stimulation for Parkinson’s Disease
Source: Brain Sci. 2022 Jun 28;12(7):841. doi: 10.3390/brainsci12070841 (PMC9313072; doi:10.3390/brainsci12070841)
Supplement: Supplementary file 1 [file brainsci-12-00841-s001.zip]

Archive with 1 entries (1 files):
- brainsci-1746398-supplementary.xlsx
